# Supplementary material for: Integrating Network Pharmacology and Experimental Validation: Mechanistic Study of the Anti-Porphyromonas gingivalis and Anti-Inflammatory Effects of Berberis hemsleyana Ahrendt Extract
Source: Plants (Basel). 2025 Dec 31;15(1):115. doi: 10.3390/plants15010115 (PMC12787952; doi:10.3390/plants15010115)
Supplement: Supplementary file 1 [file plants-15-00115-s001.zip]

Archive with 1 entries (1 files):
- plants-4039487-supplementary.pdf
